# Supplementary material for: Self-care practice and associated factors among patients with diabetes on follow-up at Yirgalem General Hospital, Sidama, Ethiopia: a cross-sectional study
Source: BMC Endocr Disord. 2024 Jul 11;24:111. doi: 10.1186/s12902-024-01647-9 (PMC11238438; doi:10.1186/s12902-024-01647-9)
Supplement: Supplementary file 1 — Supplementary Material 1 [file 12902_2024_1647_MOESM1_ESM.xlsx]

## Sheet: minimal_data
Minimum dataset for Self-care Practice and associated factors among patients with diabetes on follow-up at Yirgalem General Hospital, Sidama, Ethiopia: A cross-sectional study
SEX	age_cat	MARRIAGE	EDUCATIO	OCCUPATI	cat_income	RELIGION	RESIDENC	FAMHX	DURDX	DMTYP	RXTYP	CAT_dur	RXDUR	FBS	FUP	DSME	HLPFUL	COMP	CMRB	ADMISION	GLUCMTR	ALCHL	smoking	FAMSUP	SUPTYP	SUPRATE	know_cat	diet	exercise	monitoring	footcare	adherence	dur_cat	cat_overall
2	1	2	2	4	1	2	2	2	2	1	2	1	2	287	2	1	1	2	1	1	2	2	0	1	1	1	1	1	0	0	0	1	1	0
1	2	1	4	2	5	2	2	2	5	1	2	2	5	118	2	1	1	2	1	1	1	2	0	1	3	1	1	1	1	1	0	1	2	1
2	2	1	3	1	1	2	2	1	9	3	2	3	9	458	2	1	2	2	1	1	2	2	0	2			1	1	0	0	0	1	4	0
2	2	2	2	5	1	1	1	2	1	2	2	1	1	304	2	2		2	1	1	2	2	0	1	2	2	1	1	1	0	1	1	1	1
1	4	2	4	6	4	1	1	2	2	2	1	1	2	96	2	1	1	1	2	2	1	2	0	1	2	2	2	1	1	0	1	1	1	0
2	2	2	1	5	1	2	2	2	2	2	1	1	2	164	2	1	1	2	1	2	2	2	0	1	2	2	2	1	1	0	1	1	1	1
2	3	2	1	5	1	3	2	2	2	2	1	1	2	188	2	1	2	2	1	2	1	2	0	1	2	2	2	1	1	0	1	1	1	1
2	2	2	1	5	1	2	2	2	2	2	1	1	2	140	2	1	2	1	1	2	2	2	0	1	2	2	1	1	1	0	1	1	1	0
2	2	3	3	2	3	1	1	2	2	1	2	1	2	176	2	1	2	2	1	2	2	1	0	1	2	3	2	1	1	1	1	1	1	1
2	2	2	1	5	1	1	1	2	2	2	2	1	2	91	2	1	2	2	1	2	2	2	0	1	2	2	1	1	0	0	1	1	1	0
1	3	2	3	3	5	1	1	2	3	2	1	2	3	129	2	1	1	2	2	2	1	1	1	2			1	1	0	0	0	1	2	0
2	3	2	1	5	4	2	2	2	3	2	1	2	3	148	2	1	2	2	1	2	2	2	0	1	2	2	1	1	1	0	1	1	2	1
1	2	2	3	2	3	2	1	2	3	2	1	2	3	156	2	1	1	2	1	1	1	2	0	2			1	1	1	0	1	1	2	1
1	4	2	1	1	2	2	2	2	3	2	1	2	3	98	2	1	2	2	1	2	2	2	0	1	2	2	1	1	1	0	1	1	2	1
2	3	2	1	5	1	2	2	1	3	2	1	2	3	178	2	1	2	2	1	2	2	2	1	1	2	2	1	1	1	0	1	1	2	0
1	3	2	2	1	1	2	2	2	3	2	1	2	3	188	2	1	1	2	1	1	2	2	0	1	1	1	2	1	0	0	0	1	2	0
2	3	2	1	5	1	2	2	1	3	2	1	2	3	186	2	1	1	2	1	2	1	2	0	1	2	2	1	0	0	0	1	1	2	0
2	2	1	4	2	3	2	1	2	3	1	2	2	3	126	2	1	1	2	1	1	2	2	0	1	2	2	2	1	1	0	0	1	2	1
1	1	1	3	4	1	1	1	2	3	1	2	2	3	129	2	1	1	2	1	2	1	2	0	1	2	1	1	1	1	0	1	1	2	1
1	1	1	2	4	1	2	2	2	3	1	2	2	3	107	2	2		2	1	1	2	2	0	1	2	2	1	1	1	0	0	1	2	0
1	4	2	4	6	4	1	1	2	3	1	3	2	3	231	2	1	1	1	2	2	1	2	0	1	2	2	2	1	1	0	1	1	2	1
1	4	4	1	1	1	2	2	2	4	2	1	2	4	118	2	1	2	1	2	1	2	2	0	1	2	3	2	1	0	0	1	1	2	0
2	2	2	2	5	1	2	2	2	4	2	1	2	4	114	2	1	1	2	1	2	2	2	0	1	2	2	1	1	0	0	0	1	2	0
2	3	4	1	5	1	2	2	1	4	2	1	2	4	118	2	1	2	1	1	2	2	2	0	1	2	2	2	0	1	0	1	1	2	1
2	2	1	4	2	1	3	1	1	4	2	1	2	4	130	2	1	2	2	1	2	2	2	0	1	2	2	1	1	1	1	0	1	2	1
1	3	4	1	5	1	2	2	1	4	2	1	2	4	112	2	1	2	1	2	2	2	2	0	1	2	2	2	1	1	0	1	1	2	1
1	2	1	4	2	3	2	1	2	4	1	2	2	4	132	2	1	1	2	1	1	1	2	0	1	1	1	2	1	1	0	1	1	2	1
1	2	3	2	3	3	1	1	1	4	1	2	2	4	205	2	2		1	1	1	2	1	0	1	2	3	2	1	1	0	1	1	2	1
1	4	2	1	1	1	2	1	2	4	2	2	2	4	148	2	1	1	1	2	2	2	1	0	2			1	1	0	0	0	1	2	0
1	3	2	2	1	1	3	2	2	4	2	2	2	4	319	2	1	2	2	1	2	2	2	0	2			2	1	1	0	0	1	2	0
1	1	1	2	1	1	2	2	1	4	1	2	2	4	262	2	1	2	1	2	1	2	2	0	2			1	1	1	0	1	1	2	1
1	3	4	1	1	1	2	2	1	4	2	3	2	4	166	2	1	1	1	2	2	2	2	0	1	2	2	2	1	1	0	1	1	2	1
1	4	4	4	6	4	1	1	1	5	2	1	2	5	98	2	1	1	1	2	2	1	2	0	1	2	2	2	1	1	0	1	1	2	1
2	2	2	2	2	2	2	1	2	5	2	1	2	5	180	2	1	2	2	1	1	1	2	0	1	2	2	1	1	1	0	1	1	2	1
1	4	4	1	1	1	3	2	1	5	2	1	2	5	156	2	1	2	1	2	2	2	2	0	1	2	2	2	1	0	0	1	1	2	0
1	3	2	1	1	1	3	2	2	5	2	1	2	5	200	2	1	2	1	1	2	2	2	0	1	2	2	2	1	1	0	1	1	2	1
1	4	4	1	1	1	2	2	2	5	2	1	2	5	112	2	1	1	2	1	2	2	2	0	1	2	2	1	1	1	0	1	1	2	1
1	3	2	2	1	1	2	2	2	5	1	2	2	5	238	2	2		1	1	1	2	1	0	1	2	2	1	0	1	0	1	1	2	0
1	4	2	1	1	1	2	2	1	5	2	2	2	5	136	2	1	2	1	2	1	2	2	0	1	1	2	1	0	0	0	0	1	2	0
1	2	2	4	2	4	1	1	2	5	2	3	2	5	200	2	1	1	1	2	2	1	2	0	1	2	2	2	1	1	0	1	1	2	1
1	2	2	4	2	4	2	1	2	5	2	3	2	5	198	2	1	1	1	2	2	2	1	0	1	2	2	2	1	1	0	1	1	2	1
1	3	2	4	2	4	2	1	1	5	2	3	2	5	199	2	1	1	1	2	2	1	2	1	1	2	2	1	1	1	0	1	1	2	1
1	3	2	1	1	1	2	2	1	5	2	3	2	5	176	2	1	2	1	2	2	2	2	0	1	2	3	2	1	1	0	1	1	2	0
1	3	4	1	1	1	3	2	1	5	2	3	2	5	186	2	1	2	1	2	2	2	2	0	1	2	3	2	1	1	0	1	1	2	1
2	3	2	2	2	2	1	1	2	6	2	1	2	6	256	2	1	2	2	2	1	2	2	0	1	3	1	1	1	0	0	0	1	3	0
1	4	2	1	1	1	2	2	2	6	2	1	2	6	126	2	1	2	1	2	2	2	2	0	1	2	2	2	1	1	0	1	1	3	1
1	4	4	1	1	1	2	2	1	6	2	1	2	6	176	2	1	2	1	2	2	2	2	0	1	2	3	2	1	0	0	1	1	3	0
2	4	2	1	5	1	2	2	2	6	2	1	2	6	152	2	1	2	2	1	2	1	2	0	1	2	2	1	1	0	0	1	1	3	0
2	2	2	3	5	1	2	2	1	6	1	2	2	6	173	2	1	2	2	1	2	2	2	0	1	3	1	1	0	0	0	0	1	3	0
1	2	1	1	3	1	2	2	2	6	1	2	2	6	208	2	1	1	2	1	1	2	2	0	1	2	2	1	1	1	0	1	1	3	1
2	4	2	1	5	1	2	2	2	6	2	2	2	6	143	2	2		2	2	1	2	2	0	1	2	2	1	0	0	0	1	1	3	0
1	4	4	1	1	1	2	2	2	9	2	1	3	7	172	2	1	2	1	2	2	2	2	0	1	2	2	1	1	0	0	1	1	4	0
2	4	2	4	2	3	3	1	1	7	2	1	3	7	146	2	1	1	1	2	1	1	2	0	1	1	1	1	1	0	0	0	1	3	0
1	3	2	1	1	2	3	2	1	7	2	1	3	7	180	2	1	2	1	2	2	2	2	0	1	2	2	2	1	0	0	1	1	3	0
1	4	4	1	1	1	3	2	1	7	2	1	3	7	108	2	1	2	1	2	2	2	2	0	1	2	3	1	1	1	0	1	1	3	1
1	4	2	1	1	1	2	2	1	7	2	1	3	7	146	2	1	1	1	2	2	2	2	0	1	2	3	2	1	1	0	1	1	3	1
1	4	4	1	1	1	3	2	1	7	2	1	3	7	176	2	1	1	1	2	2	2	2	0	1	2	2	2	1	0	0	1	1	3	1
1	3	2	2	1	1	2	2	2	7	2	1	3	7	118	2	1	1	2	2	2	2	2	0	1	1	2	1	0	1	0	1	1	3	1
1	2	3	4	2	4	1	1	2	7	1	2	3	7	166	2	1	2	1	1	1	2	2	0	1	2	3	2	1	1	0	1	1	3	1
2	2	2	2	5	1	1	1	2	7	2	2	3	7	172	2	1	1	2	1	2	2	2	0	2			1	1	0	0	0	1	3	0
2	3	2	1	5	1	2	1	2	7	2	2	3	7	350	2	1	2	1	1	2	2	2	0	1	1	2	1	0	1	0	1	1	3	0
2	2	2	1	5	1	2	2	1	7	2	2	3	7	201	2	1	2	2	1	2	2	2	0	1	2	3	1	1	1	0	0	1	3	0
1	4	2	1	1	1	2	2	2	7	2	2	3	7	234	2	1	1	2	1	2	2	2	1	1	3	1	1	0	1	0	1	1	3	0
1	4	4	1	1	2	2	2	1	7	2	3	3	7	210	2	1	1	1	2	2	2	2	0	1	2	3	2	1	1	0	1	1	3	0
1	3	2	1	1	1	2	2	2	7	2	3	3	7	234	2	1	1	1	2	1	2	2	0	1	1	5	1	0	1	0	1	1	3	1
1	4	2	2	1	1	2	1	2	8	2	1	3	8	148	2	1	1	1	2	2	2	2	0	1	1	1	1	1	1	0	0	1	3	0
2	2	2	2	5	1	2	2	1	8	1	2	3	8	233	2	1	1	2	1	2	2	2	0	1	1	1	1	0	0	0	0	1	3	0
2	2	2	2	5	1	1	1	2	8	2	2	3	8	135	2	1	1	1	2	1	1	2	0	1	1	2	1	1	0	0	1	1	3	0
1	4	2	2	1	1	2	2	1	8	2	3	3	8	180	2	1	2	1	2	2	1	2	0	1	2	1	2	1	1	0	1	1	3	1
1	3	2	2	1	1	2	2	1	9	2	1	3	9	123	2	1	1	1	2	1	2	1	0	1	3	4	1	1	1	0	0	1	4	0
1	1	1	2	4	1	2	2	2	9	1	2	3	9	538	2	1	2	2	1	1	1	2	0	1	2	2	1	1	0	0	1	1	4	0
1	4	2	2	1	1	3	2	2	9	2	3	3	9	244	2	1	2	2	1	1	2	2	0	1	1	1	1	1	0	0	0	1	4	0
2	3	2	1	1	1	1	1	2	10	2	1	3	10	186	2	1	1	2	1	1	1	2	0	2			1	1	1	0	0	1	4	1
2	2	2	2	5	1	2	2	2	10	2	2	3	10	361	2	1	1	2	1	2	2	2	0	1	1	2	1	0	1	0	1	1	4	0
1	2	1	2	4	1	2	2	2	10	1	2	3	10	258	2	1	1	2	1	1	1	2	0	1	3	1	1	0	1	0	0	1	4	0
1	3	2	3	3	3	2	2	1	10	2	3	3	10	144	2	1	2	1	2	2	1	1	1	1	1	2	1	1	1	0	0	1	4	1
1	3	2	3	3	2	3	1	2	10	2	3	3	10	280	2	1	1	2	2	1	2	2	0	1	1	1	2	1	1	0	0	1	4	1
1	4	2	4	2	3	2	1	2	12	2	1	4	12	160	2	1	1	2	1	2	1	2	0	1	1	1	1	0	1	0	1	1	4	1
1	4	2	2	1	1	3	2	2	12	2	1	4	12	275	2	1	1	2	1	1	2	2	0	1	1	1	1	1	1	1	0	1	4	1
2	4	2	3	3	4	2	1	2	14	2	1	4	14	144	2	1	2	2	1	1	1	1	0	1	1	1	1	1	1	1	1	1	4	1
2	2	1	3	2	3	1	2	1	1	2	2	1	1	159	2	1	1	2	1	1	2	2	0	1	1	1	1	1	0	0	1	1	1	1
2	1	1	2	1	1	2	2	2	1	1	2	1	1	182	2	1	2	2	1	1	2	2	0	1	2	3	1	1	1	0	1	1	1	1
1	4	2	3	2	3	1	2	1	2	2	2	1	2	183	2	1	1	2	1	1	2	1	0	1	3	1	1	1	0	0	0	1	1	0
1	2	1	4	2	3	2	1	2	2	1	2	1	2	98	2	1	1	2	1	2	2	2	0	1	2	2	2	1	1	0	1	1	1	1
2	2	1	3	2	2	2	1	1	2	2	2	1	2	190	2	1	1	2	1	1	1	2	0	1	2	1	1	1	1	0	1	1	1	1
2	1	1	2	1	1	3	2	2	2	1	2	1	2	126	2	1	2	2	1	1	2	2	0	1	2	3	2	1	1	0	1	1	1	1
2	2	2	2	3	3	3	1	1	3	2	1	2	3	146	2	1	1	2	1	2	2	2	0	1	2	2	2	1	1	0	1	1	2	1
1	2	1	4	2	5	1	1	2	3	1	2	2	3	202	2	1	1	2	1	1	1	1	0	1	2	1	2	1	1	0	1	1	2	1
2	2	3	4	2	3	1	1	2	3	1	2	2	3	146	2	1	2	2	1	1	1	1	0	1	2	3	2	1	1	0	1	1	2	1
2	2	2	4	2	3	2	1	2	3	2	2	2	3	180	2	1	1	2	1	2	2	2	0	1	2	2	1	1	1	0	1	1	2	1
2	1	3	2	4	2	2	1	2	3	1	2	2	3	156	2	1	1	2	1	1	2	2	0	1	2	2	2	1	1	0	1	1	2	1
1	2	1	2	3	2	3	2	2	3	1	2	2	3	168	2	1	1	1	2	2	1	2	0	1	2	2	2	1	1	0	1	1	2	1
1	2	1	3	2	1	2	2	2	3	1	2	2	3	360	2	1	2	2	1	1	2	2	0	1	2	2	1	1	0	0	0	1	2	0
2	1	1	3	4	1	2	1	2	3	1	2	2	3	154	2	1	2	2	1	2	2	2	0	1	2	2	2	1	1	0	1	1	2	1
2	1	1	1	1	1	1	1	2	3	1	2	2	3	136	2	1	1	2	1	1	1	2	0	2			1	1	1	0	1	1	2	1
2	1	3	3	1	1	2	2	2	3	1	2	2	3	166	2	1	2	2	1	1	2	2	0	1	2	4	2	1	1	0	1	1	2	0
1	1	1	3	1	1	1	1	2	3	1	2	2	3	125	2	1	1	2	1	1	2	2	0	1	2	2	2	1	1	0	1	1	2	1
1	3	1	2	1	1	2	2	2	3	3	2	2	3	106	2	1	1	2	1	1	2	2	0	1	1	1	1	1	1	0	0	1	2	1
2	1	1	2	1	1	2	2	1	3	1	2	2	3	69	2	1	1	2	1	1	1	2	0	2			1	0	1	0	1	1	2	1
1	3	2	4	6	3	1	1	1	3	2	3	2	3	232	2	1	1	1	2	1	2	1	1	1	1	1	2	1	1	0	0	1	2	1
2	2	1	4	2	4	1	1	2	4	1	2	2	4	160	2	1	1	2	1	2	1	2	0	1	2	2	2	1	1	0	1	1	2	1
1	2	3	4	2	4	1	1	2	4	1	2	2	4	180	2	1	2	2	1	1	2	1	0	1	2	2	2	1	1	0	1	1	2	1
1	2	2	3	3	3	2	2	1	4	2	2	2	4	100	2	1	1	2	1	1	1	2	0	1	1	2	1	1	1	0	1	1	2	1
1	2	2	2	1	2	2	2	2	4	2	2	2	4	118	2	1	1	2	1	2	1	2	0	1	2	2	2	1	1	0	1	1	2	1
2	2	1	3	3	1	2	2	2	4	1	2	2	4	120	2	1	2	2	1	1	2	2	0	1	2	3	2	1	1	0	1	1	2	0
2	2	1	2	1	1	2	2	1	4	1	2	2	4	127	2	1	2	2	1	1	2	2	0	2			1	1	1	1	1	1	2	1
2	1	1	3	4	1	1	1	1	4	1	2	2	4	136	2	1	1	2	1	1	1	2	0	1	2	1	2	1	1	0	1	1	2	1
1	1	1	3	4	1	2	2	2	4	1	2	2	4	180	2	1	2	2	1	1	1	2	0	1	2	2	2	1	1	0	1	1	2	1
2	1	1	3	4	1	2	2	2	4	1	2	2	4	220	2	1	2	2	1	1	2	2	0	1	2	2	2	1	1	0	1	1	2	1
2	1	1	3	1	1	2	2	2	4	1	2	2	4	202	2	1	2	2	1	1	1	2	0	1	2	2	2	1	1	0	1	1	2	1
2	1	2	3	2	1	2	2	2	4	1	2	2	4	126	2	1	1	2	1	1	2	2	0	1	2	2	2	1	0	0	1	1	2	0
2	1	1	3	4	1	2	2	2	4	1	2	2	4	208	2	1	1	2	1	1	2	2	0	1	2	2	2	1	1	0	1	1	2	1
2	1	1	3	4	1	1	1	2	4	1	2	2	4	146	2	1	1	2	1	1	2	2	0	1	2	2	2	1	1	0	1	1	2	1
2	1	1	3	4	1	2	1	2	4	1	2	2	4	124	2	1	1	2	1	1	2	2	0	1	2	1	2	1	1	0	1	1	2	1
2	1	1	2	4	1	2	2	2	4	1	2	2	4	108	2	1	1	2	1	1	2	2	0	1	2	2	2	1	1	0	1	1	2	1
2	1	1	2	5	1	2	2	1	4	1	2	2	4	124	2	1	2	1	1	1	2	2	0	1	1	2	1	1	0	0	0	1	2	0
1	1	1	3	1	1	2	2	1	4	1	2	2	4	122	2	1	2	2	1	1	2	2	0	1	1	2	2	1	0	0	0	1	2	0
1	2	2	2	3	2	2	1	1	5	1	2	2	5	160	2	1	1	1	1	2	2	2	0	1	2	2	2	1	1	0	1	1	2	1
1	2	1	3	3	2	3	1	2	5	1	2	2	5	196	2	1	1	1	1	2	1	2	0	1	2	2	2	1	1	0	1	1	2	1
2	2	1	3	2	2	2	2	2	5	1	2	2	5	162	2	1	1	2	1	2	2	2	0	1	2	2	2	1	1	0	1	1	2	1
2	2	1	2	1	2	2	2	1	5	1	2	2	5	144	2	1	2	2	1	1	1	2	0	2			1	0	1	0	0	1	2	0
1	1	1	3	3	1	2	2	2	5	1	2	2	5	126	2	1	1	2	1	2	2	2	0	1	2	2	2	1	1	0	1	1	2	1
2	3	2	1	5	1	2	2	1	5	2	2	2	5	186	2	1	2	1	1	1	2	2	0	1	2	2	1	1	1	0	1	1	2	1
2	1	1	3	4	1	2	2	2	5	1	2	2	5	146	2	1	1	2	1	1	1	2	0	1	2	2	2	1	1	0	1	1	2	1
1	3	2	2	1	1	2	2	2	5	2	2	2	5	106	2	1	2	2	1	2	1	2	0	1	1	2	1	0	0	0	0	1	2	0
2	1	1	2	4	1	2	1	2	6	1	2	2	6	186	2	1	2	2	1	1	2	2	0	1	2	1	2	1	1	0	1	1	3	1
2	1	1	3	4	1	1	1	2	6	1	2	2	6	156	2	1	1	2	1	1	2	2	0	1	2	1	1	1	1	0	0	1	3	1
1	1	1	1	1	1	2	2	2	6	1	2	2	6	306	2	1	1	2	1	1	1	2	0	1	2	1	1	1	1	0	1	1	3	1
2	2	2	2	1	1	1	1	1	6	1	2	2	6	250	2	1	1	2	1	2	2	2	1	1	1	1	1	1	1	0	1	1	3	1
1	4	2	2	3	1	1	1	1	7	3	1	3	7	106	2	1	2	1	2	1	2	2	0	1	1	1	1	1	1	0	0	1	3	1
1	4	4	1	1	1	2	2	1	7	2	3	3	7	142	2	1	2	1	2	2	2	2	0	1	2	3	1	1	0	0	1	1	3	0
1	4	1	1	1	1	2	2	2	8	2	2	3	8	344	2	1	2	1	2	1	2	1	0	1	1	1	2	1	1	1	1	1	3	1
2	3	1	1	1	1	2	2	2	8	2	2	3	8	72	2	1	1	2	1	1	2	1	0	1	2	1	1	1	0	0	0	1	3	0
1	1	1	2	1	1	2	2	2	8	1	2	3	8	306	2	1	1	2	1	1	1	2	0	2			1	1	1	1	1	1	3	1
1	3	2	4	2	2	1	1	2	8	2	3	3	8	230	2	1	1	1	2	2	2	1	0	1	1	2	1	1	0	0	1	1	3	1
1	4	2	4	3	3	3	1	1	10	2	2	3	10	350	2	1	2	1	1	2	2	2	0	1	1	2	1	1	0	0	0	1	4	0
1	4	2	1	1	1	2	2	2	10	2	2	3	10	147	2	1	1	2	2	1	2	2	0	1	1	1	1	1	1	0	0	1	4	1
1	3	2	1	4	1	1	2	1	10	2	3	3	10	122	2	1	1	1	2	1	1	1	0	2			1	1	0	0	0	1	4	0
1	4	2	4	6	3	1	1	2	11	2	3	4	11	186	2	1	2	1	2	1	1	2	0	1	2	1	1	1	0	0	0	1	4	0
2	2	2	2	2	3	1	1	1	12	1	2	4	12	203	2	1	1	2	1	1	1	2	0	2			1	1	1	0	1	1	4	1
1	2	3	4	2	5	1	1	2	4	1	2	4	41	176	2	1	1	2	1	2	2	1	0	1	2	2	1	1	1	0	1	1	2	1
1	4	2	2	3	4	1	2	2	1	2	2	1	1	271	2	1	2	1	2	2	2	1	0	1	1	1	1	1	1	0	1	1	1	0
2	3	1	1	1	1	2	2	2	1	2	2	1	1	144	2	1	2	2	1	2	2	2	0	2			1	1	1	1	0	1	1	1
2	2	2	1	5	1	2	2	2	2	1	2	1	2	156	2	1	2	1	1	2	2	2	0	1	2	4	2	1	0	0	0	1	1	0
2	1	1	3	4	1	2	2	2	2	1	2	1	2	182	2	1	1	2	1	1	2	2	0	1	2	3	2	1	1	0	1	1	1	0
1	4	2	1	1	1	3	2	1	3	2	1	2	3	128	2	1	1	1	2	2	2	2	0	1	2	2	1	1	0	0	1	1	2	0
1	2	2	4	2	3	1	1	2	3	1	2	2	3	136	2	1	2	2	1	2	1	1	0	1	2	2	2	1	1	0	1	1	2	1
1	1	1	2	4	1	2	2	2	3	1	2	2	3	117	2	1	2	2	1	1	2	2	0	1	2	2	1	1	0	0	0	1	2	0
2	3	2	1	5	1	3	2	2	4	2	1	2	4	120	2	1	2	1	1	2	2	2	0	1	2	3	2	1	1	0	1	1	2	0
2	2	2	4	2	3	1	1	1	4	1	2	2	4	150	2	1	2	1	1	1	2	1	0	1	2	2	2	1	0	0	1	1	2	0
2	2	3	3	3	2	2	2	2	4	1	2	2	4	186	2	1	2	2	1	1	1	2	0	1	2	3	2	1	1	0	1	1	2	0
1	3	1	2	1	1	2	2	2	4	2	2	2	4	211	2	1	1	2	2	1	2	1	0	1	2	2	1	1	0	0	1	1	2	0
2	2	2	2	1	1	2	2	2	4	2	2	2	4	184	2	1	2	1	2	2	1	2	0	1	2	2	1	1	0	0	0	1	2	0
1	4	4	1	1	2	3	2	1	5	2	1	2	5	120	2	1	1	1	2	2	2	2	0	1	2	2	2	1	1	0	1	1	2	1
1	3	2	1	1	1	3	2	1	5	2	1	2	5	136	2	1	2	1	2	2	2	2	0	1	2	3	2	1	1	0	1	1	2	0
2	3	4	1	5	1	1	2	2	5	2	1	2	5	132	2	1	1	2	1	2	2	2	0	1	2	2	1	1	1	0	0	1	2	0
2	3	4	1	5	1	2	2	2	5	2	1	2	5	150	2	1	1	1	1	2	2	2	0	1	2	2	1	1	0	0	1	1	2	0
1	2	1	1	3	2	2	2	2	5	1	2	2	5	209	2	1	2	1	1	1	2	2	0	1	2	3	1	1	0	0	1	1	2	0
1	2	2	2	1	2	2	2	2	5	2	3	2	5	128	2	1	2	1	1	2	1	2	0	1	2	2	2	1	1	0	0	1	2	0
2	2	2	1	5	1	2	2	1	5	2	3	2	5	173	2	1	1	1	2	2	2	2	0	1	2	2	2	1	1	0	1	1	2	1
1	3	2	1	1	1	2	2	2	5	2	3	2	5	162	2	1	1	1	1	2	2	2	0	1	2	2	1	1	1	0	1	1	2	0
1	4	2	1	1	1	3	2	2	5	2	3	2	5	166	2	1	2	1	2	2	2	2	0	1	2	3	1	1	0	0	0	1	2	0
2	2	4	1	5	1	2	2	2	6	2	1	2	6	130	2	1	1	2	1	2	2	2	0	1	2	2	1	0	0	0	1	1	3	0
2	1	1	3	3	1	3	1	2	6	1	2	2	6	136	2	2		2	1	2	2	2	0	1	1	2	2	1	0	1	1	1	3	1
1	2	2	2	1	1	2	2	2	6	2	3	2	6	230	2	1	2	1	1	1	2	2	0	1	2	3	1	0	0	0	1	1	3	0
1	4	2	3	6	5	1	1	1	7	2	1	3	7	118	2	1	1	1	2	2	1	2	0	1	2	2	2	1	1	0	1	1	3	1
1	4	4	1	1	1	3	2	1	7	2	3	3	7	195	2	1	1	1	2	2	2	2	0	1	2	3	2	1	0	0	1	1	3	0
1	3	4	1	1	1	3	2	2	8	2	1	3	8	188	2	1	1	1	2	2	2	2	0	1	2	3	2	1	1	1	1	1	3	1
2	2	2	1	5	1	2	2	2	8	2	1	3	8	170	2	1	1	2	1	1	2	2	0	1	3	2	1	0	0	0	0	1	3	0
1	2	2	2	3	2	3	1	2	10	2	2	3	10	130	2	1	2	2	2	1	2	2	0	1	1	2	1	1	0	0	1	1	4	0
2	2	1	3	3	3	3	2	2	1	1	2	1	1	136	2	2		2	2	2	1	2	0	1	2	3	1	1	1	0	1	1	1	1
1	2	2	4	2	3	2	1	2	2	1	2	1	2	122	2	1	2	2	1	2	1	2	0	1	2	2	2	1	1	0	1	1	1	1
2	2	3	4	2	2	1	1	2	2	1	2	1	2	118	2	1	1	2	1	1	2	2	0	1	2	3	2	1	1	0	1	1	1	1
2	1	1	3	4	1	1	1	2	2	1	2	1	2	130	2	1	1	2	1	1	2	2	0	1	2	2	2	1	1	0	1	1	1	1
1	2	2	4	2	3	3	2	2	5	1	2	2	3	216	2	1	2	1	1	1	2	2	0	1	2	3	2	1	1	0	1	1	2	1
2	2	1	4	2	4	2	1	2	3	1	2	2	3	176	2	1	1	2	1	1	2	2	0	1	2	2	2	1	1	0	1	1	2	1
1	2	2	4	2	4	2	1	2	3	1	2	2	3	121	2	1	1	2	1	2	2	2	0	1	2	2	2	1	1	0	1	1	2	1
1	2	1	4	2	3	2	1	2	3	1	2	2	3	118	2	1	1	2	1	2	1	2	0	1	2	2	2	1	1	0	1	1	2	1
2	3	3	1	4	2	1	1	1	3	2	2	2	3	130	2	1	2	1	1	2	2	2	0	1	3	4	1	1	1	0	1	1	2	1
1	1	1	3	3	1	2	2	2	3	1	2	2	3	129	2	1	1	2	1	1	1	2	0	1	2	3	2	1	1	0	1	1	2	1
2	1	1	3	2	1	2	2	2	3	1	2	2	3	98	2	1	1	2	1	1	2	2	0	1	2	3	1	1	1	0	1	1	2	1
1	1	1	3	4	1	2	2	2	3	1	2	2	3	162	2	1	2	2	1	2	2	2	0	1	2	2	2	1	1	0	1	1	2	1
2	1	1	2	4	1	2	2	2	3	1	2	2	3	360	2	1	2	2	1	1	2	2	0	1	2	3	2	1	1	0	1	1	2	0
1	2	3	4	2	4	2	1	2	4	1	2	2	4	124	2	1	2	2	1	2	2	1	0	1	2	3	2	1	1	0	0	1	2	0
2	1	1	4	2	2	2	1	2	4	1	2	2	4	156	2	1	1	2	1	1	1	2	0	1	2	1	2	1	1	0	1	1	2	1
1	2	2	2	3	2	2	1	1	4	1	2	2	4	182	2	1	3	1	1	2	2	2	0	1	2	2	2	0	1	0	1	1	2	0
1	1	1	4	2	2	3	1	2	4	1	2	2	4	122	2	1	2	2	1	1	1	2	0	1	2	1	2	1	1	0	1	1	2	1
1	2	1	2	3	2	3	2	2	4	1	2	2	4	150	2	1	1	2	1	1	2	2	0	1	2	3	2	1	1	0	1	1	2	1
1	2	1	2	4	2	2	2	2	4	1	2	2	4	156	2	1	2	2	1	1	2	2	0	1	2	2	2	1	1	0	1	1	2	0
1	2	4	1	1	1	1	2	2	4	1	2	2	4	178	2	1	1	2	1	2	2	2	0	1	2	3	1	1	1	0	1	1	2	0
2	1	1	3	4	1	1	1	2	4	1	2	2	4	128	2	1	1	2	1	1	1	2	0	1	2	2	2	1	1	0	1	1	2	1
2	1	1	3	1	1	3	2	2	4	1	2	2	4	180	2	1	1	2	1	1	2	2	0	1	2	1	1	1	1	0	1	1	2	1
2	1	1	3	4	1	2	2	2	4	1	2	2	4	202	2	1	2	2	1	2	2	2	0	1	2	2	2	1	1	0	0	1	2	0
1	2	1	4	2	4	2	2	2	5	1	2	2	5	126	2	1	1	2	1	1	2	2	0	1	2	1	2	1	1	0	1	1	2	0
2	2	2	4	2	3	2	1	2	5	1	2	2	5	120	2	1	1	2	1	1	2	2	0	1	2	2	2	1	1	1	0	1	2	1
1	2	3	4	2	3	3	1	2	5	1	2	2	5	156	2	1	2	2	1	1	2	2	0	1	2	2	1	1	1	0	1	1	2	1
1	2	1	3	2	3	2	2	2	5	1	2	2	5	146	2	1	1	2	1	1	1	2	0	1	2	2	2	1	1	0	1	1	2	1
2	1	1	3	4	1	1	1	2	5	1	2	2	5	220	2	1	1	2	1	1	1	2	0	1	2	2	2	1	1	0	1	1	2	1
2	2	2	2	5	1	2	2	1	5	1	2	2	5	128	2	1	2	2	1	1	2	2	0	1	2	2	1	1	1	0	1	1	2	0
2	3	2	1	5	1	2	2	2	5	2	3	2	5	142	2	1	2	1	1	2	2	2	0	1	2	3	1	1	1	0	0	1	2	0
2	2	1	4	2	3	2	1	2	6	1	2	2	6	142	2	1	1	2	1	2	1	2	0	1	2	2	1	1	1	0	1	1	3	1
2	3	2	1	5	1	2	2	2	6	2	3	2	6	150	2	1	2	1	1	2	2	2	0	1	2	2	1	0	0	0	1	1	3	0
2	3	4	1	5	1	2	2	2	7	2	3	3	7	134	2	1	1	2	1	2	1	2	0	1	2	2	2	1	0	0	1	1	3	0
1	4	2	1	1	1	2	2	2	8	2	3	3	8	134	2	1	2	1	2	1	2	2	0	1	2	2	1	1	0	0	1	1	3	0
1	1	1	2	4	1	2	2	2	2	2	2	1	2	461	2	1	2	2	1	1	2	2	0	1	2	1	2	1	0	0	1	0	1	0
1	2	1	4	2	3	1	1	2	3	1	2	2	3	220	2	1	1	2	1	2	2	2	0	1	2	1	2	1	1	0	1	0	2	1
2	1	1	3	4	1	2	2	2	3	1	2	2	3	108	2	1	2	2	1	1	2	2	0	1	2	2	2	1	1	0	0	0	2	0
1	4	4	1	1	1	2	2	1	4	2	1	2	4	156	2	1	2	1	1	2	2	2	0	1	2	5	1	1	1	0	1	0	2	0
1	2	1	3	3	1	2	2	2	4	2	2	2	4	166	2	1	1	2	1	1	2	2	0	1	3	2	1	0	0	0	1	0	2	0
1	4	4	4	6	3	1	1	1	5	2	1	2	5	109	2	1	1	1	2	2	2	1	0	1	2	4	2	1	1	0	1	0	2	0
2	3	4	1	5	1	3	1	2	5	2	1	2	5	148	2	1	2	2	1	2	2	2	0	1	2	3	2	1	0	0	1	0	2	0
2	2	2	1	5	1	3	1	2	5	2	3	2	5	166	2	1	2	2	2	2	2	2	0	1	2	3	2	1	0	0	1	0	2	0
1	4	2	1	1	1	2	2	2	8	2	2	3	8	518	2	1	1	2	2	1	2	2	0	1	2	2	1	1	0	0	1	0	3	0
1	4	2	2	1	1	2	2	1	10	2	2	3	10	186	2	1	2	1	2	2	1	2	0	1	2	2	1	1	0	0	0	0	4	0
2	4	2	3	6	1	1	1	2	12	2	1	4	12	280	2	1	1	2	2	1	2	1	0	1	2	1	1	1	0	1	0	0	4	1
1	2	1	4	2	3	3	1	2	3	1	2	2	3	179	2	1	1	2	1	1	1	2	0	1	2	3	2	1	1	0	1	0	2	1
2	2	3	4	4	2	3	2	2	3	1	2	2	3	98	2	1	1	2	1	2	2	2	0	1	2	4	2	1	1	0	1	0	2	1
2	1	2	1	5	1	3	2	2	3	1	2	2	3	222	2	1	1	2	1	2	2	2	0	1	2	3	2	0	1	0	1	0	2	0
1	2	2	4	2	5	2	1	2	4	1	2	2	4	146	2	1	1	2	1	2	1	1	0	1	2	4	2	1	1	0	1	0	2	1
2	2	2	4	2	5	2	1	1	4	2	2	2	4	200	2	1	1	1	1	2	1	2	0	1	2	2	1	1	1	0	1	0	2	1
1	2	2	4	2	4	2	1	2	4	1	2	2	4	176	2	1	2	1	1	1	2	2	0	1	2	2	2	1	1	0	1	0	2	0
2	2	3	4	2	3	1	1	2	4	1	2	2	4	250	2	1	1	2	1	1	2	1	0	1	2	2	2	1	1	0	1	0	2	0
1	2	2	3	3	3	2	1	2	4	1	2	2	4	152	2	1	2	2	1	2	2	2	0	1	2	3	2	1	1	0	1	0	2	0
2	1	1	3	4	1	2	2	2	4	1	2	2	4	205	2	1	2	2	1	1	2	2	0	1	2	2	2	1	1	0	1	0	2	0
2	2	3	1	3	2	2	2	2	5	1	2	2	5	179	2	2		2	1	2	2	2	0	1	2	5	1	1	1	0	1	0	2	1
2	2	2	1	5	1	3	2	2	5	1	2	2	5	138	2	2		2	1	2	2	2	0	1	2	4	1	1	0	0	0	0	2	0
2	2	4	1	1	1	3	2	2	5	2	3	2	5	180	2	1	2	1	1	2	1	2	0	1	2	3	2	1	0	0	1	0	2	0
1	1	1	2	4	1	2	2	1	4	2	2	2	4	538	2	1	2	2	1	2	2	2	0	1	2	2	1	1	1	0	1	0	2	1
1	4	2	1	6	1	1	1	2	5	2	1	2	5	112	2	1	1	1	2	2	2	2	0	1	1	1	2	1	1	0	0	0	2	0
1	4	4	1	1	1	3	2	1	6	2	1	2	6	180	2	1	2	1	2	2	2	2	0	1	2	3	2	1	0	0	0	0	3	0
2	2	2	4	2	3	2	1	2	8	1	2	2	6	186	2	1	1	2	1	2	2	2	0	1	2	2	2	1	1	0	1	0	3	0
1	3	2	2	1	1	2	2	2	7	2	2	3	7	87	2	1	1	2	1	2	2	2	0	1	2	2	1	0	1	0	1	0	3	0
1	1	1	4	2	2	2	2	1	9	2	2	3	9	267	2	1	1	2	1	1	2	2	0	1	1	2	1	1	1	0	1	0	4	0
2	2	2	3	3	1	1	1	1	10	2	2	3	10	122	2	1	1	2	1	2	2	2	0	1	2	2	1	1	0	0	1	0	4	1
1	2	4	4	2	3	3	1	1	2	2	3	1	2	120	2	2		2	1	1	2	1	1	1	2	3	1	1	1	0	1	0	1	0
2	1	1	3	3	1	1	1	2	3	1	2	2	3	356	2	1	2	2	1	1	2	2	0	1	2	2	2	1	1	0	1	0	2	0
1	2	3	3	2	2	3	2	2	4	1	2	2	4	88	2	1	1	2	1	2	1	1	0	1	2	4	2	1	1	0	1	0	2	1
2	1	1	2	1	1	2	2	2	5	1	2	2	5	256	2	1	2	2	1	1	2	2	0	2			1	1	1	0	1	0	2	0
2	3	2	1	5	1	2	2	1	5	2	3	2	5	142	2	1	1	1	2	2	2	2	0	2			2	1	1	0	0	0	2	0
1	2	2	2	1	1	2	2	2	7	2	2	3	7	178	2	1	2	2	2	1	2	2	0	1	1	1	2	0	0	0	0	0	3	0
2	3	2	4	2	5	1	1	2	1	2	2	1	1	140	1	1	2	2	1	1	1	2	0	1	1	1	1	1	1	0	1	1	1	1
2	2	2	1	5	1	2	2	1	2	2	1	1	2	200	1	1	2	2	1	2	2	2	0	2			2	1	1	0	1	1	1	1
1	2	2	3	3	2	2	1	2	2	2	3	1	2	176	1	1	1	1	1	2	2	2	0	1	2	2	2	1	1	0	1	1	1	1
1	4	2	4	6	4	1	1	2	3	2	1	2	3	95	1	1	1	1	2	2	1	2	0	1	2	2	2	1	1	0	1	1	2	1
1	4	2	4	6	3	1	1	1	3	2	1	2	3	98	1	1	1	1	2	2	1	2	0	1	2	2	2	1	1	0	1	1	2	1
1	2	2	2	3	3	3	1	1	3	2	3	2	3	252	1	1	2	1	2	2	2	1	0	1	2	2	2	0	1	0	1	1	2	1
1	2	3	2	3	2	1	1	2	3	1	3	2	3	250	1	2		1	1	1	1	1	0	1	2	3	1	1	1	0	1	1	2	1
1	4	4	4	6	3	1	1	1	4	2	1	2	4	85	1	1	1	2	1	2	1	2	0	1	2	2	2	1	1	0	1	1	2	1
1	2	2	4	2	4	2	1	1	6	2	3	2	6	160	1	1	1	1	1	2	1	2	0	1	2	2	2	1	1	0	1	1	3	1
1	4	2	1	1	1	1	1	2	8	2	1	3	8	145	1	1	2	1	2	1	1	2	0	1	2	2	2	1	1	0	0	1	3	1
2	2	1	4	2	5	1	1	2	2	1	2	1	2	98	1	1	1	2	1	2	1	2	0	1	2	1	2	1	1	0	1	1	1	1
1	2	3	4	3	5	1	1	1	2	1	2	1	2	146	1	1	1	2	1	2	1	2	0	1	2	2	2	1	1	0	1	1	1	1
2	1	1	4	2	3	2	1	2	2	1	2	1	2	156	1	1	1	2	1	2	1	2	0	1	2	2	1	1	1	0	1	1	1	1
1	1	1	3	2	3	1	1	2	2	1	2	1	2	126	1	1	1	2	1	1	1	2	0	1	2	1	1	1	1	0	1	1	1	1
1	1	1	3	1	3	1	1	2	2	1	2	1	2	120	1	1	1	2	1	1	1	2	0	1	2	1	1	1	1	0	1	1	1	1
2	1	1	3	2	3	2	2	2	2	1	2	1	2	250	1	1	1	2	1	1	2	2	0	1	2	1	2	1	1	0	1	1	1	1
1	1	1	4	2	3	1	1	2	2	1	2	1	2	164	1	1	1	2	1	1	1	2	0	1	2	2	2	1	1	0	1	1	1	1
1	1	1	4	2	2	2	1	2	2	1	2	1	2	116	1	1	1	2	1	2	1	2	0	1	2	2	2	1	1	0	1	1	1	1
1	2	3	4	2	5	1	1	2	3	1	2	2	3	198	1	1	1	1	1	1	1	1	0	1	2	2	1	1	1	0	1	1	2	1
2	2	3	4	3	4	1	1	2	3	1	2	2	3	142	1	1	1	2	1	2	1	1	0	1	2	3	2	1	1	0	1	1	2	1
2	2	3	4	2	3	1	1	2	3	1	2	2	3	123	1	1	1	2	1	1	1	2	0	1	2	2	2	1	1	0	1	1	2	1
2	2	3	4	2	3	1	1	2	3	1	2	2	3	132	1	1	1	2	1	1	1	1	0	1	2	2	2	1	1	0	1	1	2	1
2	2	3	4	2	3	1	1	2	3	1	2	2	3	250	1	1	1	2	1	1	2	1	0	1	2	2	2	1	1	0	1	1	2	1
2	2	3	4	2	3	1	1	2	3	1	2	2	3	160	1	1	1	2	1	2	1	2	0	1	2	2	2	1	1	0	1	1	2	1
2	2	1	4	2	3	2	1	2	3	1	2	2	3	172	1	1	1	1	1	2	1	1	0	1	2	2	2	1	1	0	1	1	2	1
2	2	2	4	2	3	2	1	2	3	1	2	2	3	126	1	1	1	2	1	2	1	2	0	1	2	2	1	1	1	0	1	1	2	1
2	1	1	4	2	3	1	1	2	3	1	2	2	3	120	1	1	1	2	1	1	1	2	0	1	1	1	2	1	1	0	1	1	2	1
2	1	1	4	2	3	1	1	2	3	1	2	2	3	120	1	1	1	2	1	1	1	2	0	1	2	3	1	1	1	0	1	1	2	1
1	1	1	3	3	2	2	1	2	3	1	2	2	3	128	1	1	1	2	1	2	1	2	0	1	2	2	1	1	1	0	1	1	2	1
2	2	2	2	3	2	2	1	2	3	1	2	2	3	110	1	1	1	2	1	1	1	2	0	1	2	2	2	1	1	0	1	1	2	0
1	3	2	3	3	5	2	1	2	3	2	3	2	3	246	1	1	1	1	2	2	1	1	0	1	2	2	2	1	1	0	1	1	2	1
1	2	1	3	2	3	1	1	1	3	2	3	2	3	130	1	1	1	2	2	1	2	2	0	1	2	1	1	1	1	0	0	1	2	1
1	2	3	4	2	5	1	1	1	4	1	2	2	4	178	1	1	1	1	2	2	1	2	0	1	2	2	2	1	1	0	1	1	2	1
2	2	1	3	2	3	2	1	2	4	1	2	2	4	152	1	1	1	2	1	1	1	2	0	1	2	2	2	1	1	0	1	1	2	1
1	2	1	4	2	3	2	2	2	4	1	2	2	4	155	1	1	1	2	1	1	1	2	0	1	2	2	2	1	1	1	0	1	2	1
2	2	1	4	2	3	2	1	2	4	1	2	2	4	220	1	1	1	2	1	2	1	2	0	1	2	3	2	1	1	0	1	1	2	1
1	2	2	2	3	2	1	1	1	4	1	2	2	4	147	1	1	1	1	1	2	1	2	0	1	2	2	2	0	1	0	1	1	2	1
1	2	3	2	3	2	3	1	1	4	1	2	2	4	220	1	1	1	1	2	1	1	2	0	1	2	3	2	1	1	1	0	1	2	1
2	1	1	3	2	1	1	1	2	4	1	2	2	4	126	1	1	2	2	1	1	1	2	0	1	2	2	2	1	1	0	1	1	2	1
2	1	1	3	1	1	1	1	2	4	1	2	2	4	182	1	1	1	2	1	1	1	2	0	1	2	2	1	1	1	0	1	1	2	1
2	2	1	4	2	3	2	1	2	5	1	2	2	5	208	1	1	1	2	1	1	1	2	0	1	2	2	1	1	1	0	1	1	2	1
1	4	1	4	2	3	1	1	1	9	2	2	3	9	132	1	1	2	2	1	2	2	2	0	1	1	2	1	1	1	0	0	1	4	1
1	2	2	4	2	4	2	2	1	10	2	1	3	10	320	1	1	2	1	2	2	1	1	1	2			2	1	1	0	0	1	4	0
1	4	2	4	6	2	1	1	2	11	2	3	4	11	186	1	1	1	1	2	1	1	2	0	2			1	1	1	0	1	1	4	1
2	1	1	3	4	1	2	1	2	2	2	2	4	15	158	1	1	1	2	1	1	1	2	0	1	2	1	1	1	1	0	1	1	1	1
1	4	2	1	1	1	2	2	2	2	2	1	1	2	115	1	1	1	2	1	1	2	2	0	1	1	2	2	0	0	0	0	1	1	0
1	3	2	3	3	4	2	1	2	2	2	3	1	2	220	1	1	1	1	1	2	1	2	0	1	2	2	2	0	1	0	1	1	1	0
1	3	2	4	2	3	2	2	1	4	2	1	2	4	128	1	1	1	2	1	2	1	2	0	1	2	2	2	1	1	0	1	1	2	1
1	4	2	4	6	3	1	1	1	6	2	1	2	6	105	1	1	1	1	2	2	1	2	0	1	2	2	2	1	1	0	1	1	3	0
1	4	4	1	1	2	2	2	2	7	2	1	3	7	108	1	1	1	2	1	2	2	2	0	1	2	2	1	1	1	0	1	1	3	0
1	2	1	4	2	5	2	1	2	3	1	2	2	3	104	1	1	1	2	1	1	1	2	0	1	2	1	2	1	1	0	1	1	2	1
1	2	1	4	2	5	1	1	2	3	1	2	2	3	126	1	1	1	2	1	2	1	1	0	1	2	2	2	1	1	0	1	1	2	1
1	2	1	4	2	5	1	1	2	3	1	2	2	3	120	1	1	1	2	1	2	1	1	0	1	2	3	2	1	1	0	1	1	2	1
1	1	1	4	2	2	1	1	2	3	1	2	2	3	180	1	1	1	2	1	1	1	2	0	1	2	2	2	1	1	0	1	1	2	1
1	3	2	2	1	2	2	2	2	3	2	2	2	3	198	1	1	1	1	2	2	1	2	0	1	2	2	2	1	1	0	1	1	2	1
2	4	2	4	6	2	2	2	1	6	2	2	2	6	177	1	1	1	2	2	1	1	2	0	2			2	1	0	0	0	1	3	0
2	2	1	4	2	5	1	1	2	4	1	2	2	4	132	1	1	1	2	1	2	1	1	0	1	2	2	1	1	1	0	1	0	2	1
1	2	2	1	1	3	2	1	1	3	2	1	2	3	167	1	1	1	2	1	1	1	2	0	1	1	1	1	1	1	0	0	0	2	0
